# Supplementary material for: The new ichthyosauriform Chaohusaurus brevifemoralis (Reptilia, Ichthyosauromorpha) from Majiashan, Chaohu, Anhui Province, China
Source: PeerJ. 2019 Sep 9;7:e7561. doi: 10.7717/peerj.7561 (PMC6741286; doi:10.7717/peerj.7561)
Supplement: Supplemental Information 1 — Save the file as a NEXUS file. [file peerj-07-7561-s001.nex]

#NEXUS
[written Thu Oct 25 15:50:50 PDT 2018 by Mesquite  version 3.5 (build 888) at DESKTOP-LQBE1QJ/192.168.158.1]

BEGIN TAXA;
	TITLE Taxa;
	DIMENSIONS NTAX=74;
	TAXLABELS
		Petrolacosaurus Claudiosaurus Thadeosaurus Hovasaurus Wumengosaurus Nanchangosaurus Eohupehsuchus Hupehsuchus Parahupehsuchus Eretmorhipis Sclerocormus Cartorhynchus Chaohusaurus_geishanensis Chaohusaurus_chaoxianensis Chaohusaurus_brevifemoralis Chaohusaurus_zhangjiawanensis Utatsusaurus Grippia Gulosaurus Parvinatator Mixosaurus_panxianensis Mixosaurus_cornalianus Mixosaurus_kuhnschnyderi Phalarodon_atavus Phalarodon_fraasi Phalarodon_callawayi Cymbospondylus_piscosus Cymbospondylus_buchseri Cymbospondylus_nichollsi Xinminosaurus Thalattoarchon Besanosaurus Guizhouichthyosaurus Callawayia_wolonggangensis Guanlingsaurus Shastasaurus Shonisaurus_popularis Shonisaurus_sikanniensis Californosaurus Toretocnemus Qianichthyosaurus_zhoui Qianichthyosaurus_xingyiensis Callawayia_neoscapularis Hudsonelpidia Macgowania Suevoleviathan Temnodontosaurus Leptonectes_tenuirostris Leptonectes_moorei Leptonectes_solei Excalibosaurus Eurhinosaurus Ichthyosaurus Stenopterygius Aegirosaurus Acamptonectes Maiaspondylus Arthropterygius Athabascasaurus Sveltonectes Brachypterygius Caypullisaurus Malawania Mollesaurus Leninia Chacaicosaurus Hauffiopteryx Platypterygius_australis Platypterygius_americanus Cryopterygius Ophthalmosaurus_icenicus Ophthalmosaurus_natans Palvennia Sisteronia 
	;

END;


BEGIN CHARACTERS;
	TITLE  'Matrix in file "Ichmorph.nex"';
	DIMENSIONS  NCHAR=218;
	FORMAT DATATYPE = STANDARD GAP = - MISSING = ? SYMBOLS = "  0 1 2 3";
	CHARSTATELABELS 
		1 Premaxilla_dorsal_process /  long short,
		2 Premaxilla_ventral_process /  long short,
		3 Maxilla_anterior_process /  short extending_anteriorly_as_far_as_nasal_or_further_anteriorly,
		4 Maxilla_dorsal_lamina /  absent present,
		5 Maxilla_prefrontal_contact /  absent present,
		6 Maxilla_external_naris_contact /  present absent,
		7 Maxilla_longer_than_premaxilla /  TRUE FALSE,
		8 External_naris_orientation /  lateral dorsal,
		9 Shallow_groove_anterior_to_the_exn /  absent present,
		10 Narial_shelf /  absent present,
		11 Nasal_anteriorly_extending_beyond_exn /  FALSE TRUE,
		12 Nasal_parietal_contact_lateral_to_frontal /  absent present,
		13 Nasal_postfrontal_contact /  no_contact 'contact extensive, posterior extension of nasal separates frontal from prefrontal in dorsal view' eliminated_by_prefrontal_medially_extension,
		14 Descending_process_of_the_nasal_on_the_dorsal_border_of_the_nares /  absent present,
		15 Nasals_rostrally_reaching_snout_tip /  FALSE TRUE,
		16 Processus_narialis_of_prefrontal /  absent present,
		17 Supraorbital_crest_on_prefrontal_and_postfrontal /  absent present,
		18 'Prefrontal-postfrontal contact' /  absent present,
		19 Prefrontal_exposure_in_UTF /  absent present,
		20 Postfrontal_medial_extension /  over_the_anteriormost_margin_of_utf not_over_the_anteriormost_margin_of_utf,
		21 'Supratemporal antero-medial extension' /  short long,
		22 'Supratemporal-postorbital contact' /  absent present,
		23 'Supertemporal / squamosal relative size' /  equal_or_st_smaller st_clearly_larger,
		24 Sagittal_eminence /  absent 'present but small, involving only the parietal' 'present and large, involving the parietal, frontal and nasal',
		25 Frontal_dorsal_exposure /  clearly_present nearly_absent,
		26 Frontal_participation_in_utf /  absent present,
		27 Squamosal_triangular_shape /  FALSE TRUE squamosal_absent,
		28 Squamosal_participation_in_utf /  present absent squamosal_absent,
		29 'Squamosal-quadrate articulation' /  present absent,
		30 'Postorbital postero-dorsal corner' /  'narrow, giving triradiate shape' broad_and_triangular absent_or_round,
		31 Postorbital_participation_in_utf /  present absent,
		32 Jugal_anterior_margin /  'tapering, between lacrimal and maxilla' 'broad and fan-like, covering ma',
		33 'Jugal/quadratojugal lateral contact' /  present absent,
		34 Lower_temporal_arch_between_jugal_and_quadratojugal /  present lost,
		35 Quadratojugal /  longer_than_tall taller_than_long.,
		36 Quadratojugal_exposure /  quadratojugal_small extensive 'small, largely covered by squamosal and postorbital',
		37 Parietal_ridge /  absent present,
		38 Parietal_supratemporal_process /  short long,
		39 Parietal_anterior_processes /  'contacting each other anteriorly, eliminating frontal from pineal foramen' 'narrowly separated anteriorly, forming parietal fork, and frontal dorsally visible along the pineal foramen' 'widely open, resulting in absence of clear fork',
		40 'Parietal-frontal suture inter-digitation' /  absent present,
		41 Anterior_terrace_of_utf /  absent present_but_small present_and_large,
		42 Basioccipital_peg /  clearly_present absent_or_extremely_reduced,
		43 Basioccipital_extracondylar_area /  wide reduced_to_a_narrow_band_of_concavity,
		44 'Basioccipital/atlas articulation convexity' /  flat_or_anterior posterior,
		45 Ventral_notch_in_the_extracondylar_area_of_the_basioccipital /  present absent,
		46 'Pterygoid, transverse flange' /  'antero-lateral' not_well_defined 'postero-lateral',
		47 Basipterygoid_processes /  'located antero-laterally' 'located postero-laterally and short, giving basisphenoid a square outline in dorsal view' 'located postero-laterally and markedly expanded laterally, being wing-like, giving basisphenoid a marked pentagonal shape in dorsal view',
		48 Interpterygoid_vacuity /  present absent_or_extremely_reduced,
		49 Ectopterygoid /  present absent,
		50 Shape_of_the_paroccipital_process_of_the_opisthotic /  short_and_robust elongated_and_slender,
		51 Stapes_proximal_head /  'slender, much smaller than opisthotic proximal head' 'massive, as large or larger than opisthotic',
		52 Cheek_orientation /  lateral 'postero-lateral',
		53 Overbite /  absent_or_very_slightly present,
		54 Prenarial_snout_longer_than_the_postorbital_skull /  FALSE TRUE,
		55 Snout_extremely_slender /  no yes,
		56 'Snout, constriction' /  absent present,
		57 Snout_flattened /  FALSE TRUE,
		58 'Scleral ring extensively ossified, filling or almost filling the orbit' /  FALSE TRUE,
		59 Pineal_foramen_posterior_to_or_between_orbits /  posterior between,
		60 Anterior_orbital_margin /  of_regular_rounded_shape irregular,
		61 Dorsal_orbital_margin /  on_the_same_plane_as_the_rest_of_orbital_margin with_medial_excursion_away_from_the_main_orbital_plane,
		62 Angular_lateral_exposure_at_its_maximum_depth /  'semi-equal to surangular' clearly_shallower_than_surangular much_deeper_than_surangular,
		63 Coronoid_region /  slightly_elevated_or_high flat,
		64 Root_striations /  present absent,
		65 Plicidentine /  absent at_least_partly_present,
		66 Bony_fixation_of_teeth /  present absent,
		67 Tooth_horizontal_section /  circular 'disto-mesially compressed' lateral_compressed,
		68 Tooth_size_relative_to_the_skull_width /  over_0.1 below_0.05,
		69 Dental_groove /  present_throughout_jaw_margin only_present_anteriorly absent,
		70 Anterior_sockets /  present absent,
		71 Maxilla_multiple_tooth_row /  absent present,
		72 Dentary_labial_shelf /  present absent,
		73 Posterior_tooth_crown /  conical rounded flat,
		74 Tooth_crown_surface_of_at_least_one_maxillary_tooth_with_mesiodistal_ridge /  FALSE TRUE,
		75 Premaxillary_teeth_presence /  present absent,
		76 Maxillary_teeth_precence /  present absent,
		77 Ossified_sternum /  absent present,
		78 Ossified_cleithrum /  present absent,
		79 Clavicle_orientation_at_proximal_end /  oblique_to_sagittal_plane transverse,
		80 Clavicle_scapular_process_length_distal_to_clavicular_main_body /  short long,
		81 Interclavicle_anterior_process_separating_clavicles /  present absent,
		82 Interclavicle_posterior_process /  'rod-like' triangular absent,
		83 Scapular_blade_shaft /  absent present_at_least_proximally,
		84 Scapula_anterior_flange /  complete emarginated absent,
		85 'Scapula antero-proximal extension toward clavicle' /  absent present,
		86 Prominent_acromion_process_of_scapula /  absent present,
		87 Scapula_posterior_extension /  present absent,
		88 Scapular_axis_and_glenoid_facet_orientations /  nearly_parallel at_60_degrees_or_more,
		89 Coracoid_facet_on_scapula /  fused_scapulocoracoid absent equal_or_smaller_than_glenoid_facet_of_scapula twice_as_large_as_glenoid_facet,
		90 Coracoid_parasagittal_length_vs._transverse_width /  'semi-equal or longer than wide' clearly_wider_than_long,
		91 Coracoid_foramen /  present absent,
		92 Coracoid_anterior_notch_or_concavity /  absent present,
		93 Coracoid_posterior_notch_or_concavity /  absent present,
		94 Intercoracoid_facet /  'short, medial margin round shaped' 'long, medial margin relatively straight',
		95 Humerus_anterior_flange /  absent present_but_concave_or_notched present_and_complete 'present but reduced proximally, leaving leading edge tuberosity',
		96 'Plate-like dorsal ridge on humerus' /  absent present,
		97 Protruding_triangular_deltopectoral_crest_on_humerus /  present_but_small 'present and very large, bordered by concave areas',
		98 Humerus_distal_proximal_width_ratio /  nearly_equal distal_wider,
		99 Humerus_with_posterodistally_deflected_ulnar_facet_and_distally_facing_radial_facet /  ulnar_facet_contains_convexity_in_lateral_view absent present,
		100 Humerus_distal_articular_facets /  not_terminal radial_facet_larger_than_ulna_facet two_facet_nearly_equal three_facets,
		101 Humerus_anterodistal_facet_for_accessory_zeugopodial_element_anterior_to_radius /  absent present,
		102 'Humerus/intermedium contact' /  absent present,
		103 Radius_peripheral_shaft /  complete_or_nearly_complete notch_or_absent,
		104 Radius_contiguous_shaft /  about_half_or_more_of_radial_length notch_or_absent,
		105 Ulna_peripheral_shaft /  complete_or_nearly_complete notch_or_absent,
		106 Ulna_contiguous_shaft /  complete_or_nearly_complete notch_or_absent,
		107 'Ulna, olecranon extending posteriorly beyond humerus even if small' /  present absent,
		108 Shape_of_the_posterior_surface_of_the_ulna /  ulna_not_discoidal rounded_or_straight_and_nearly_as_thick_as_the_rest_of_the_element 'concave with a thin, blade-like margin',
		109 'Radius/ulna relative size' /  nearly_equal radius_much_larger_than_ulna ulna_larger_than_radius,
		110 'Radio-ulnar foramen' /  present absent,
		111 'Radiale, anterior notch' /  absent present,
		112 Radiale_larger_than_other_proximal_carpals /  false true,
		113 Manual_pisiform /  present absent,
		114 'Manual pisiform 2 (neomorph)' /  absent present,
		115 Intermedium /  longer_than_wide as_wide_as_long_or_wider_than_long,
		116 Proximal_carpals /  packed 'small, round and separated',
		117 Distal_carpal_1 /  ossified unossified absent,
		118 Distal_carpal_2 /  ossified unossified absent,
		119 Manual_centralia /  present absent,
		120 'Manual lateral centrale, proximal margin' /  convex concave,
		121 Extra_preaxial_carpal_distally /  absent present,
		122 Extra_preaxial_carpal_proximally /  absent present,
		123 Mc_I_peripheral_shaft /  complete notch_or_largely_reduced absent mc_1_not_ossified,
		124 Mc_III_shaft /  present absent,
		125 Mc_V /  present not_ossified,
		126 Manual_digit_2_distal_elements_peripheral_shaft /  complete 'notch or absent;',
		127 Forelimb_hyperphalangy_with_more_than_five_phalanges_ossified_in_longest_digit /  absent present,
		128 Manual_digit_1_hyperphalangeal_and_with_max_number_of_phalanges /  false true,
		129 Forelimb_hypophalangy_with_less_than_five_digits_ossified_in_longest_digit /  absent present,
		130 'Notching of anterior facet of leading edge elements of forefin in adults, except radiale' /  elements_not_discoidal present absent,
		131 First_preaxial_accessory_digits_on_forelimb /  absent present,
		132 First_phalanx_in_manual_extra_anterior_digit /  absent present,
		133 Second_preaxial_accessory_digit_of_forelimb /  absent present,
		134 Postaxial_accessory_digit_on_forelimb /  absent only_one more_than_one,
		135 'Proximal manual phalanges proximo-distal packing' /  'well-packed' not_packed,
		136 'Manual digit S4-5' /  absent present,
		137 'Propodial + epipodial versus manus length' /  'propodial + epipodial longer' manus_longer,
		138 'Forelimb/hindlimb ratio' /  nearly_equal_or_hind_longer forelimb_longer_but_less_than_twice_as_hindlimb forelimb_longer_twice_as_much_as_hindlimb,
		139 Forelimb_Zeugopodium_flattened /  FALSE TRUE,
		140 Delayed_mesopodial_ossification /  present absent,
		141 'Carpus elongated, as long as the more distal forelimb part or longer' /  FALSE TRUE,
		142 Forelimb_zeugopodials_shortened_relative_to_humerus /  false true,
		143 'Forelimb digits 1-3 ''bundled''' /  false true,
		144 Forelimb_digital_separation /  present_at_least_partly absent,
		145 Iliac_blade_shape /  with_thick_shaft 'plate-like' narrow_and_styloidal,
		146 'Iliac antero-medial prominence' /  absent present,
		147 'Ilium-pubis relative proximo-distal length' /  'semi-equal' ilium_clearly_shorter,
		148 'Pubis, styloidal or plate-like' /  'plate-like' styloidal,
		149 Pubis_obturator_foramen /  completely_enclosed_in_pubis mostly_in_pubis_but_open_on_one_side part_of_obturator_fossa,
		150 Pubis_and_ischium_median_symphysis /  present not_well_defined,
		151 Pubis_and_ischium_fused_in_adult /  complete absent present_only_medially present_medially_and_distally,
		152 Pubis_ischium_relative_size /  nearly_equal_or_ischium_slightly_larger pubis_twice_as_large_as_ischium,
		153 'Ischium, styloidal or plate-like' /  'plate-like, longer sagittally than wide transversely' 'plate-like, wider transversely than long sagittally' styloidal,
		154 Thyroid_fenestra /  absent one_median_opening 'two openings, being medially separated',
		155 'Femur strongly constricted medially, forming a slender shaft region, proximal width remarkably larger than medial width' /  present absent,
		156 'Femur antero-distal expansion, forming a distinctive structure at the distal end' /  absent present.,
		157 'Prominent, ridge-like dorsal and ventral processes demarcated from the head of the femur and extending up to mid-shaft' /  absent present,
		158 Wide_distal_femur_blade /  'absent, the proximal and distal extremity of the femur being sub-equal in dorsal view' present,
		159 Femur_distal_facets /  two three,
		160 'Femur/astragalus contact' /  absent present,
		161 Femur_anterodistal_facet_for_accessory_zeugopodial_element_anterior_to_tibia /  absent present,
		162 Tibia_contiguous_shaft /  complete_or_nearly_complete notch_or_absent,
		163 Tibia_peripheral_shaft /  complete_or_nearly_complete notch_or_absent,
		164 'Tibia antero-proximal end nearly rectangular, forming a deep notch on the anterior margin' /  absent present,
		165 Fibula_posterior_extent /  'not fixed, fibula being mobile relative to femur' much_posterior_to_femur about_the_same_level_as_femur,
		166 Fibula_contiguous_margin /  concave nearly_straight_or_convex,
		167 Fibula_posterior_flange /  absent present,
		168 Spatium_interosseum_between_tibia_and_fibula_presence /  present absent,
		169 Hind_fin_leading_edge_element_in_adults /  elements_not_discoidal notched straight,
		170 Postaxial_accessory_digit_in_hind_limb /  absent present,
		171 Pes_digit_1 /  present absent,
		172 Dt_2_in_line_with_dt_3_and_4 /  TRUE 'false, dt 2 in line with calcaneum',
		173 Extra_anterior_metapodial /  absent present,
		174 Extra_proximal_tarsal /  absent present,
		175 'Atlas/axis fusion' /  absent present,
		176 Presacral_count /  less_than_35 between_35_and_54 55_or_more,
		177 Cervical_count /  6_or_less 8_or_more,
		178 Dorsal_count /  29_or_less 30_or_more,
		179 Posterior_dorsal_centra_shape /  cylindrical discoidal,
		180 'Posterior dorsal/anterior caudal centra degree of shortening' /  3.5_times_or_less_as_high_as_long four_times_or_more_as_high_as_long,
		181 Cervical_bicipital_rib_facet /  absent present,
		182 Rib_articulation_in_dorsal_region /  predominantly_unicapitate exclusively_bicapitate,
		183 'Antero-dorsal rib facets' /  confluent_with_anterior_facet_in_at_least_near_pelvic_girdle not_confluent_in_any_of_the_centra,
		184 'Posterior-dorsal bicipital rib facet' /  absent 'present, might be resulted from the split of diapophysis',
		185 Sacral_ribs /  'at least two, distinguishable' absent,
		186 Anterior_dorsal_neural_spine /  normal narrow,
		187 'Neural spines of atlas-axis' /  'functionally separate, never fused' 'completely overlapping, may be fused',
		188 Neural_spine_anticlination_in_tail /  absent present,
		189 'Caudal peak with curved vertebral column, near anticlination of neural spine' /  absent present,
		190 'Anterior caudal vertebral size about 1/2 of the largest dorsal vertebrae or less' /  FALSE TRUE,
		191 'Mid-caudal vertebrae height change' /  gradually_decrease increase sudden_decrease,
		192 Last_caudal_rib_facet_reaching_the_caudal_peak_area /  FALSE TRUE,
		193 'Pre-flexural wedge-shaped centra' /  absent present,
		194 Preflexual_caudal_count /  tail_stem_not_well_defined '1/2 of the prepelvic count' '2/3 of the prepelvic count or more',
		195 Tail_proportion_relative_to_the_rest_of_the_body /  as_long_or_longer_than_the_rest_of_the_body distinctly_shorter,
		196 Lunate_tailfin_suggested_by_tailbend /  absent well_developed_lunate_tailfin,
		197 'Chevrons in caudal-peak region' /  present absent,
		198 'Dorsal neural arch, transverse process' /  present absent,
		199 'Fluke vertebrae, laterally flattened and packed' /  absent present,
		200 'Rib with broadened mid-shaft rostro-caudally' /  absent present,
		201 Anterior_dorsal_neural_spines_with_thickened_central_axis_and_rostral_and_caudal_median_ridges_or_flanges /  absent present,
		202 'Anterior dorsal neural spine, second segment' /  absent present,
		203 'Posterior dorsal neural spine, first segment, interspinal space' /  present absent,
		204 Dorsal_rib_articulating_with_two_vertebrae /  absent present,
		205 Parapophysis_elevated_above_posterior_dorsal_centra_margin /  absent present,
		206 Rib_posterior_flange /  absent present,
		207 'Anterior dorsal rib, posterior flange extent' /  only_proximally extensive,
		208 'Ribcage, depth' /  swollen_midway 'semi-constant',
		209 Posterior_gastralia_immediately_craniad_of_pelvic_girdle /  present absent,
		210 Flat_gastral_elements_with_caudad_one_outlying_the_craniad_one /  absent present,
		211 Dermal_ossicle /  absent present,
		212 Dermal_armor_above_caudal_vertebrae_with_hemal_arches /  absent present,
		213 'Dermal armor above dorsal neural spines, first layer' /  absent present,
		214 'Lateral gastralia boomerang-shaped, pointing anteriorly' /  absent present,
		215 Lateral_gastral_element_each_approximately_symmetrical /  true false,
		216 'Median gastralia v-shaped, pointing posteriorly' /  absent present,
		217 'Median gastralia cross-section' /  round flattened,
		218 'Dermal armor above dorsal neural spine, third layer' /  absent present ; 
	MATRIX
	Petrolacosaurus                00000000000000000000000000000000000000000?00?0000??000000?00?00?00000000000000000000000000000000000000000000000?000000000000000000000000000000000000000000000000000000000000??00?00000000000000000000000000000-0?0000????0
	Claudiosaurus                  000100010000??0000000?000000000?101001010??0?0?10??000000000?00?00000?01000001000000??0000000000?10000000000000?001000000000000000000000000000000?00001001000000000000000000??001000?0?000?0000000?0?000000000-000000????0
	Thadeosaurus                   ??????0???????????????????????????????????????????????????????0?????????????110??000000000000000??0000000000000?000000000000000000000000000000000000001001000000000000000000???0??00?00000?0000000?0?000000000-0?0000????0
	Hovasaurus                     ?????????????????0?00?000000000??0?0000?0?01?1?0?0???0????0???0?????????????100?10000000000000001?000000000000000000000000000000000000000000000000000110000000000000000000000000000010?000?000000000?000100000-000000000?0
	Wumengosaurus                  00110010100000000000???000000000101000010??0?1?010?001010100?0??0??10?01?000010001121000201110000002000000?0000?1001111?000000000000000001000?10010001100000000000000000000????1100000??000000000000?000000000-000000????0
	Nanchangosaurus                0??100?????0010000?000?000000000?010?1000??????????0????1?0?1?????????????11?????????????0100?10?0?20?00001000????????????????????????????1?01?????????????????????????????????1100?00?000???????????0?001100100?110110100
	Eohupehsuchus                  0111001000000000?1000000000000001????0000??????????0?1001?011?0???????????11??00?0000010?0000?10?0120000001000011000001?00000????00000????11001000?0??????10010?00001000????0??1000?0?01?0?????????????0011011000111110101
	Hupehsuchus                    01?1?0?00000000?0(0 1)?0???0?0?0??0??01?000?0??0?2?0???001001001?00???????????11??00??00??0020000010?0120000001000011000001?(0 1)0000001000000001111001010000?100110010000101000000000011000?000?000000000?0?001(0 1)11111000111111111
	Parahupehsuchus                ????????????????????????????????????????????????????????1?????????????????????????????????????1??01200000010000110000010110000010011000001110010??????????10?00000001000000011?1?10??00?00?0???????????1011111110111111111
	Eretmorhipis                   ??????????????????????????????????????????????????????????????????????????11??????????????????1??1120000000000010000001111000001001000000111000000001?100110?00000001000000011?1?10??00000?00??????0?0?10111?1110111111111
	Sclerocormus                   0011101000100110010111000000?000????01200??????????000010110?00?????????????010000000011????????????????1??1????1011110??010010?010?001011101??10000111000100100000010000000???0?000?0??001000000200010110?000-001100??--?
	Cartorhynchus                  1101000000100010000000?00000?00?1011110?1????????0?000010110100000{0 2}0??112010?1000000000???????10?011001010100000101111??00???1000000001011101111001???????1001?00000100000?000?0000?00??00???????????1?100?000-00000000000
	Chaohusaurus_geishanensis      ??0???1???1??000?1???1????0??1?00011???????????????1011101{0 1}01101??11??111000?11???00?0002?????10?0110000001000001010101-00100000100000001?100011????????????01?00??????000?????????0?0????0???????0??1?0000000-0?000000??0
	Chaohusaurus_chaoxianensis     11010010001000000100011001011100001110001??0???01??1011101{0 1}01101??110??1100001111200000020111010?1110000001000001011111?001000001000001011100011000011100110010000001000000?00?1010000000001100001000110000000-00000000000
	Chaohusaurus_brevifemoralis    1101001{0 1}001000000100111001011100101?10001??0?000???1011101{0 1}0110???11???1100001111200000020111010?1110010001000001011111?001000001000001011100011000011100110010000001000000?(0 1)00?010000000001100001000110000000-00000000000
	Chaohusaurus_zhangjiawanensis  ???????????00????1?00??001????0?????100?1??0?????????1???1??1?????????????0001?1??000000??????10?011000000?0000??01010?-???00??0?0?0??0???????1100?00?100?10010?0000?000???????1??0?00?000?11?0??1???1?10??0?0-?00000????0
	Utatsusaurus                   01110011001000000001001000011100110101001????0?11??001010111111??011000100000101000000001011102000010000001000000010001-0010000000000000001100110000001001100100000010000000??01?1000?0000?110000100?110000000-000000000?0
	Grippia                        011100?1001000?0000101100000?1001101010?1????0?????0?101??11111?101100111000?1????0000001011102001010000001000000010001-00200000000000101?110011???00?????1001???????????000??0???001??1?0???????????1?????0?0??000???????
	Gulosaurus                     00?1001100?0000000?0011000?1??0?????01001????0?????001010111??1?1??1??1?1000??????0000101011102?0?010000001000000000001-00000??0?000001???110011?????????????????????????????????10010?0?0???????????1?0000000-0?0000????0
	Parvinatator                   ???1?0?000?????0?0???11???011100?1???????????????????1?10?10?10?1?00?0010000??????????????????????010000001000000000001-0010001000000000??110011??????????????????????????????????????????????????????????????????????????
	Mixosaurus_panxianensis        111110100010000011010112000112?011?110102??????????001010110011??0?0000110000111110000001011102001010010101000010110001-0020001000000000111100111000001101100100000010000000???1?11010?111?1101?01000110000000-00000000??0
	Mixosaurus_cornalianus         11111010001000001101?1120??1121000?110102??1???11??001010110011??0010?0110000111110000001011102001010000101000010110001-0020001000000000111100111?00001101100100000010000000???1?110100111?1101101000110000000-00000000??0
	Mixosaurus_kuhnschnyderi       1???1?1??01?????11?10??20?????1?00??101?2???????????01?10110011???2000011000?????10000001011?02001010?10101000?1????00?-00?????0???0???????1?011?????????????????00010000000?????1???00??1????1???????1??00000-0?0????????
	Phalarodon_atavus              111110?0011000?01101011200011210000110102????2?11??0?101??100??11020{1 2}00?0000?????1?00000??????2001?3000010?0000?0010001???20001??00?0000??11??????????????10?00??????00?000????1??1??????1?11?????0?0???????????0?????????
	Phalarodon_fraasi              11?110?0011????111?1?????????2???????????????????????1?1?1?0?1??1?2010002100?1??????00???0????2?0101??00101?0?010100001-00??????0??00?0???110011?0???011??00?????0001000??00???????????????11????????11000?0?0-0??000????0
	Phalarodon_callawayi           11111011011??00011???1120????2100011????2??????????0010101?0?1????0?11002100????????????1?????????????????????????0????????????????????????????????00011??????????????????????0????000???10???????????????????????????????
	Cymbospondylus_piscosus        01110010001010000100111101011100000101101??0?2111??001010110?10?10002000000001?0??0100001000102000010?0010100000???1????0?????????????????1??1??100001100110010000001000??????02?110100010?1100?0100?110000000-000000????0
	Cymbospondylus_buchseri        ????0?????1???0?010??1??0????110??????1????????????0010??1?0?10????0??01000001?0??0100001?001?2?00010?0010?0000???11?????????1????????????1????????????????????????????????????2?110?000?0???????????1?000???????00?0????0
	Cymbospondylus_nichollsi       ???100?0??101??0010111?101?1?1001101010?1??0?2?1???0?????110?10?????????????0100??????????0010????????????????????????????????????????????????????????????????????????????????0???1?1000?0????????????????????????????????
	Xinminosaurus                  ??????1????????????????????????????????????????????0?1?101????0?1?2?10112000010012000000?1001?2001010000101000001010111-001000000000000011110011100?011???1001000000100000?0???2?110?0??10?1100?01000110000000-0?0000????0
	Thalattoarchon                 ????0??????0???0?1?111?101?10100????00201??????????0?????1?0??001?00????00?0????????????????????????????????????????????????????????????????????10????????10?1????????????????????101011?0??0????????1?00?????????????????
	Besanosaurus                   ???11?1???1?????01?????????????0????????????????????01110??0??1?1?0???010000??????020000201110200001001111?1010?1??????????1?11??2??????1???????10001110011000000000100????????2??10100?10????????0?011000?0?0-?00000????0
	Guizhouichthyosaurus           01110010{0 1}01010000100?01100011210??11??101??????????001010110?11?1?00000100000111100200012111102000010011111111011010201-0031011-02000010111101-11000111001100000000010001010???2?11010?010?11?????00011000?000-0?0000????0
	Callawayia_wolonggangensis     011100101010100001?00011010112{0 1}00012011?1????2?1???001{0 1}10110?11?1?0000010000?????0????0??011102?0001001?11?111??101???????31011??10??0101???0??????????????????????????????????2??10?0?0?????????????????????????0????????
	Guanlingsaurus                 011110100010100001?00111010112{0 1}0????01001??????????001010110?11???????????11011????20001?1111?2000010011111111011011201-0031110-12000010101111-11000211001100000000010101010??02?110?00?10?110010100111000?000-000000????0
	Shastasaurus                   ????0?1???100???01?000110100?2100?1101101?01?2111??0?1?????0?11?1?0?????????011???1200012111112000010011?1?11111???0??1?0????????1??0?????11????10001110011000000000100????0??????101???1???1?????????????????????????????
	Shonisaurus_popularis          ??????1?????1??????????1??????????????1???01???????00????????11?1?0?200?????????10120001211111200001001010111001??????????31111??1??????111??1??10?0111001100000000?1010??1????2?1101??010??1????????110???000-000000????0
	Shonisaurus_sikanniensis       ??????????1???????????????????????????????????????????0???1??11???0?2001?0???????0120?0???111?200001001010?110??????????????????????????????????????????????00000????01????????2??1010?0?0????????????1?????????0?0???????
	Californosaurus                ???????????????????????????????????????????????????????????????????????????????????2000030110?200002001010110010101???1-00?????-???00?1???11?1-1110021100110000000011000???????1?110?01?10?11121?2???11000000?-0?0000????0
	Toretocnemus                   ???????????????????????????????0???????????????????001?1?1???10?110?01010000???????????????0012?0?120010101100101010201-0031111-010000001?1101-12000011001010100011120001011??????10?0?11????????????1??0?????????????????
	Qianichthyosaurus_zhoui        110100100010000001???1110?1111{0 1}0???2????0?01???????001010110?1001?0???01000001111??2000??011012000120010101100101010201-0031111-01000100111101-12000011001010100001120002011???1?11010?110?11121110?1110000000-00000000??0
	Qianichthyosaurus_xingyiensis  10?100?00??0000011???1??0??????0????????????????????010101?0?1??????0?0?0000???????20000?0??0?200011001010110000100????-0031111-0100?0001???01-120?011101?01010?00?12000???????1?1100001?0?1102?110?11?00000?0-00000000??0
	Callawayia_neoscapularis       11???01000101?0?01?0?01101?1121?????11101?01?2?????001010?10?11?11000001000001??????0?0??111102000110011101110110010201-0031?11-01000010111101-120?021100110010001{0 1}121001?10??02?1101000101??12??20??1100??000-0?0000????0
	Hudsonelpidia                  ???????????????????????????????????????????????????001010??0??????????????00??????????????????300112001111110000??10??1-?031011-0?0001001?1101-12101?1101?1001?001011??010???????????????1???????????1?00000?0-010000????0
	Macgowania                     10000110001??00?01????????1??210??11???0???????????001010110?1001?000?0100000111??121?103?????3??0120011111100101010201-0031011-010001001?1101-1?????????????????????????????????????????0???????????1?00????????0000????0
	Suevoleviathan                 10000{0 1}100010100001???0110?1?12100111101?0??????????001010110?1101?000?0100000111??1210103?110130?1120011111101001010201-0031011-0200010{0 1}111101-11101211012100100011021011111??01?11?1?1110??1?21?201?110000000-010000????0
	Temnodontosaurus               1010011000111000011000111011121001111{0 1}1000010210100001010110?01011000101000001111012?010301101{0 3}001120011111101001010201-0031111-01000{0 1}00111101-120?121{1 2}012110100011021011011??11?110101?101?112112000110000000-0?0000????0
	Leptonectes_tenuirostris       1000?110?011100001000?101011121001111021010??1?01??1011101?0??01110101010000011110121010301101000112001111110{0 1}001010201-0031011-02000000111101-12001211022000100011021011011???1?110101110??1121120??110000000-010000????0
	Leptonectes_moorei             1000?110?01{0 1}1000010???100??112100110?011???????????101110110?2011?0?0101000001111012?0103011010001120011111101001010201-0031011-020000001?1101-1?????11?????0??00??????????????????0?0???????????????1?00????????00?0????0
	Leptonectes_solei              10?0?110?01?1???0?0???111???12????????2?????????????01110??0???1???????100??011????21?103011010??1?2??11111?0?001011201-0031?10-1?000010??1111-12001211012000??00110210???11???1?11??????0????????0??11000?000-0?0000????0
	Excalibosaurus                 10?00110001??00?01????1?1???12?0????????0??1???????111110110?01?1101010100000111101211103?11013001120011111101101010201-0031111-010001001?1101-120???11?1?1001000110210110?1??11?11?1??110??11????00011000?000-010000????0
	Eurhinosaurus                  100000100010?00001?000101?1?12?0011210??0?01?????00111110110??1011010101000001111012101030110?30?1120011111101100010201-0031111-01000100111101-12001211012100100011021011011??11?11010?1100?112??2000110000000-010000????0
	Ichthyosaurus                  10000110001020000110011000{1 2}212100112102100010210100001010110?110110001010000011110121010301111000012001111110100{0 1}010201-0031011-02000110121101-1200121{1 2}022100000011021011011??11?11011111{0 1}1{0 1}11211?110110001000-01000000??0
	Stenopterygius                 10000{0 1}10001{0 1}20000110011100111210011210210?010210101001010110?1111100010100000111101211103011010001120011111101100010201-0031011-01000{0 1}1{0 1}121101-1201121302210?000011021011011??11?1111111100{0 1}112112111110001000-01000000??0
	Aegirosaurus                   100001100010110111?0?01?0111121101?2??2?0???????????01110110?201????0?0?0?0000?1?0???????0100?01?1130111111121000000201-0131011-021?1100111101-120?1213?1210?000011021012111???1?11??????0??1????211?11000?0?0-0?0000????0
	Acamptonectes                  ???0?????????1??????????????????????0?????111?2??11?0?0?0??????11?0?0????0????????12111020110101012310??11?2?1??0?????????????????1???????????????????????????????????????????1???10???1?0??????????1??00???????????0????0
	Maiaspondylus                  ?10001?0???????????????????????0??????????????1????????????????01?0?0?0?00?00?????????????????01?01301??11?1?1??00?????????10?????????0??????1????????????????????????????????????1??111???????????????00?????????????????
	Arthropterygius                ??????????????????????????????????????????110?1???????????????1??????????????????????????0110101002310111111010???1??????1???????21???????????????????????100000??????????????1???111?1?????????????1???0?????????????????
	Athabascasaurus                1111?0?00010?0??11?0?01010011211??01002?0?11??????10??0?0110???11??00?0?00?????1????????????????????????????????????????????????????????????????20?121302210??????????????????11?110?????00????????????000?000?????00????0
	Sveltonectes                   1?000110001011?111?????001???2?1?1??01????11121???1?01010??0?0111?0???0?0000?????01211103011010110120011??1??1000?10201-1131011-021101001?1??1-1???1213012101000011021012111???1??10???1?0??1?2??2????????????????????????
	Brachypterygius                11100110?????1???1????1???????1111??????11111?2????0010101?0?0?111000?0?0000?????????1????????01?0130111111101000?10201-?131011-021?01001?1101-1??????????????????????????????????1??????????????????1???????????00???????
	Caypullisaurus                 00100{0 1}100?1??100?????11???0?12???111??????1?????????01010110?01????????????????11012111030?1??0110131011111101001010201-1131111-021112001?1101-1??????????1010000110210121?1??1??11??????0???????????1?000?00?-??0000????0
	Malawania                      ??????????????????????????????????????????????????????????????????????????????11??121010??????3?0?12001111110100?010201-0031011-010000001?1101-1??????????????????????????????1???1???0??0?????????????000??????????0????0
	Mollesaurus                    10?000?0????11?011????????0????1?112?????1110?20?010???????0????1???0?0?0000???1??????????????????????????????????????????????????????????????????????????????????????????????1???10???1???????????????0??????-???????????
	Leninia                        ???00??0????11?111?0?01?00?111110???01110?110??????0???????0?1????????????????????????????????????????????????????????????????????????????????????????????????????????????????????????????????????????????????????????????
	Chacaicosaurus                 ??????10?????????????????????????????????1011???????011101?????????????????????????????????????1???2001111?1011?1010101??031011?010?00001?1???????????????1???????????????????1?????1?????????????????????????????????????
	Hauffiopteryx                  ??00001000100001?1?0001?0011021011?1?02??001???????101110110?1?????0??0?0000?????0120010?0110?2?11120011111101101010201-003101?-110000001?1101-1??1121202210?10001102101??11??11?11?11?1100??????2???11000?00?-01000000??0
	Platypterygius_australis       1011101000101100110101?10122?2110111102000111220101001010110?2011100010?0000??????1211103011013110131011111101000010201-1031111-121112001?1101-1???121302?101010111011012{0 1}11??11?1101111?00?1???1?1?1??001?00?-0?0000????0
	Platypterygius_americanus      101001100010?10011???0??0?22?21?0111??????????????1001010110?01?1??0010?0000??????121110??????311013001111?10100001020?-1031???-???1??????1101-1???121302?1011100?????????????1???1011?1?0?????????????00??????????00????0
	Cryopterygius                  1011001000???1?0?1?????????????1011????????????????0010?01?0?20?1?00??0?00000111?01211102011013?10220011111?01001010201?1031011-121101001?11?1-120112120221010000110?101??????11?11?11?110????2??21?11?000100?-????00????0
	Ophthalmosaurus_icenicus       110001100010110011?001100011121101021020011102{1 2}0111001010110?001110?010?00000111101211103011013110231011111201000010201-1031011-121101001211?1-12011213022101000011021012011??11?11{0 1}111110{0 1}?11211211111001?00?-0?0000????0
	Ophthalmosaurus_natans         110000100010110??1?001?1001102110112?0200111?2201??001010110??011?000?0?000001111012111030110131?1131011111?01?0001020?-10310??-1??1??0???1101-1??????????10?111011021012011??1???1?11?1?01??????????1?00?????????000????0
	Palvennia                      ??0?0?10??101?0??1?00??000????1??????020?1?11???????010101?0?0??1??0??0?0000???????????????????????31?????????????????????????????????????????????????????????????????????????1????????????????????????????????????00????0
	Sisteronia                     ??1???????????????????????????????????????111?1??0?????????????11?0?????0?????????12011?????????1??300??????????????????????????????????????????????????????????????????????????????11????????????????????????????????????

;

END;
begin PAUP;
	log file =  Brevifemoralis.log replace =  Yes start;
SET AUTOCLOSE =  YES;
SET INCREASE =  NO;
SET MAXTREES =  100000;
SET CRITERION =  PARSIMONY;
SET WARNTREE =  NO;
SET WARNTSAVE =  NO;
SET WARNROOT = NO;
SET WARNREDEF = NO;
SET WARNRESET = NO;
	assume ancstates =  standard;
	ctype unord :  all;
  constraint younginiform ( monophyly ) = ( ( 3 , 4 ) );
	DEFAULTS CONTREE /  STRICT MAJRULE LE50 INDICES Outroot =  paraphyl File =  BrevifemoralisConsensus.tre;
	DEFAULTS HSEARCH ADDSEQ =  RANDOM NREPS =  100 SWAP =  TBR HOLD =  50 ENFORCE =  NO;
	DEFAULTS BANDB ADDSEQ =  FURTHEST ENFORCE =  NO;
	DEFAULTS BOOTSTRAP NREPS =  1000 CONLEVEL =  50 METHOD =  HEURISTIC;
	DEFAULTS DESCRIBE ChgList =  YES;
	export file =  Brevifemoralis.tnt.nex format =  nexus interleaved =  no;

END;
begin Memo;
  delete Parvinatator Acamptonectes Maiaspondylus Arthropterygius Malawania Chacaicosaurus Mollesaurus Leninia Thalattoarchon Palvennia Sisteronia;

END;
BEGIN LABELS;
	CHARGROUPLABEL Redundant COLOR = (RGB 1 0.03529412 0.41960784) ;
	CHARGROUPLABEL 01Cranium COLOR = (RGB 1 0.06666667 0.62745098) ;
	CHARGROUPLABEL 02Mandible COLOR = (RGB 0.81176471 0.06666667 1) ;
	CHARGROUPLABEL 03Dentition COLOR = (RGB 1 0.22745098 0.03529412) ;
	CHARGROUPLABEL 04PectoralGirdle COLOR = (RGB 0.03529412 0.03529412 1) ;
	CHARGROUPLABEL 05Forelimb COLOR = (RGB 0.03529412 0.61176471 1) ;
	CHARGROUPLABEL 06PelvicGirdle COLOR = (RGB 0.03529412 1 0.61176471) ;
	CHARGROUPLABEL '07Hind_limb' COLOR = (RGB 0.81960784 1 0.10196078) ;
	CHARGROUPLABEL 08Axial COLOR = (RGB 1 0.81176471 0.06666667) ;
	CHARGROUPLABEL 09Dermal COLOR = (RGB 1 0.61176471 0.03529412) ;


END;

BEGIN SETS;
	CHARPARTITION * UNTITLED  =  01Cranium :  1- 61, 02Mandible :  62- 63, 03Dentition :  64- 76, 04PectoralGirdle :  77- 94, 05Forelimb :  95- 144, 06PelvicGirdle :  145- 154, '07Hind_limb' :  155- 174, 08Axial :  175- 208, 09Dermal :  209- 218;

END;

BEGIN ASSUMPTIONS;
	TYPESET * UNTITLED   =  unord:  1- 218;

	EXSET * UNTITLED  = ;

END;

BEGIN MESQUITECHARMODELS;
	ProbModelSet * UNTITLED   =  'Mk1 (est.)':  1- 218;
END;

BEGIN TREES;
	Title 'Trees from "Brevifemoralis.PRAPcons.tre"';
	ID 0166ac52b47e1;
	LINK Taxa = Taxa;
	TRANSLATE
[0] 		n0 Petrolacosaurus,
[1] 		n1 Claudiosaurus,
[2] 		n2 Thadeosaurus,
[3] 		n3 Hovasaurus,
[4] 		n4 Wumengosaurus,
[5] 		n5 Nanchangosaurus,
[6] 		n6 Eohupehsuchus,
[7] 		n7 Hupehsuchus,
[8] 		n8 Parahupehsuchus,
[9] 		n9 Eretmorhipis,
[10] 		n10 Sclerocormus,
[11] 		n11 Cartorhynchus,
[12] 		n12 Chaohusaurus_geishanensis,
[13] 		n13 Chaohusaurus_chaoxianensis,
[14] 		n14 Chaohusaurus_brevifemoralis,
[15] 		n15 Chaohusaurus_zhangjiawanensis,
[16] 		n16 Utatsusaurus,
[17] 		n17 Grippia,
[18] 		n18 Gulosaurus,
[19] 		n19 Parvinatator,
[20] 		n20 Mixosaurus_panxianensis,
[21] 		n21 Mixosaurus_cornalianus,
[22] 		n22 Mixosaurus_kuhnschnyderi,
[23] 		n23 Phalarodon_atavus,
[24] 		n24 Phalarodon_fraasi,
[25] 		n25 Phalarodon_callawayi,
[26] 		n26 Cymbospondylus_piscosus,
[27] 		n27 Cymbospondylus_buchseri,
[28] 		n28 Cymbospondylus_nichollsi,
[29] 		n29 Xinminosaurus,
[30] 		n30 Thalattoarchon,
[31] 		n31 Besanosaurus,
[32] 		n32 Guizhouichthyosaurus,
[33] 		n33 Callawayia_wolonggangensis,
[34] 		n34 Guanlingsaurus,
[35] 		n35 Shastasaurus,
[36] 		n36 Shonisaurus_popularis,
[37] 		n37 Shonisaurus_sikanniensis,
[38] 		n38 Californosaurus,
[39] 		n39 Toretocnemus,
[40] 		n40 Qianichthyosaurus_zhoui,
[41] 		n41 Qianichthyosaurus_xingyiensis,
[42] 		n42 Callawayia_neoscapularis,
[43] 		n43 Hudsonelpidia,
[44] 		n44 Macgowania,
[45] 		n45 Suevoleviathan,
[46] 		n46 Temnodontosaurus,
[47] 		n47 Leptonectes_tenuirostris,
[48] 		n48 Leptonectes_moorei,
[49] 		n49 Leptonectes_solei,
[50] 		n50 Excalibosaurus,
[51] 		n51 Eurhinosaurus,
[52] 		n52 Ichthyosaurus,
[53] 		n53 Stenopterygius,
[54] 		n54 Aegirosaurus,
[55] 		n55 Acamptonectes,
[56] 		n56 Maiaspondylus,
[57] 		n57 Arthropterygius,
[58] 		n58 Athabascasaurus,
[59] 		n59 Sveltonectes,
[60] 		n60 Brachypterygius,
[61] 		n61 Caypullisaurus,
[62] 		n62 Malawania,
[63] 		n63 Mollesaurus,
[64] 		n64 Leninia,
[65] 		n65 Chacaicosaurus,
[66] 		n66 Hauffiopteryx,
[67] 		n67 Platypterygius_australis,
[68] 		n68 Platypterygius_americanus,
[69] 		n69 Cryopterygius,
[70] 		n70 Ophthalmosaurus_icenicus,
[71] 		n71 Ophthalmosaurus_natans,
[72] 		n72 Palvennia,
[73] 		n73 Sisteronia;
	TREE Strict = (n0,(n3,(n1,n2),(n4,((n5,(n6,(n7,(n8,n9)))),((n10,n11),((n12,n15,(n13,n14)),((n19,(n16,(n17,n18))),((n29,n26,n27,n28,n30),((n21,(n20,n22),(n23,(n24,n25))),((n31,(n32,n33,(n35,(n34,(n36,n37))))),(n38,(n42,((n39,(n40,n41)),(n66,(n43,n44,n45,n62,(n46,((n48,(n47,n49)),(n65,(n50,n51)))),(n52,(n53,(n57,(n54,n56,n59,n60,n61,n63,n64,n67,n68,n73,(n71,(n70,((n55,n72),(n58,n69))))))))))[%triangled = on ])))))))))))))[% ] [% ] [%  setBetweenBits = triangled ];
	TREE MajRule = (n0,(n3,((n1,n2),(n4,((n5,(n6,(n7,(n8,n9)))),((n10,n11),(((n12,n15),(n13,n14)),((n19,(n16,(n17,n18))),((n29,(n26,(n28,(n27,n30)))),(((n21,(n20,n22)),(n23,(n24,n25))),((n31,(n33,(n32,(n35,(n34,(n36,n37)))))),(n38,(n42,((n39,(n40,n41)),(n66,(n62,((n46,((n48,(n47,n49)),(n65,(n50,n51)))),((n45,(n43,n44)),(n52,(n53,(n57,((n64,(n59,(n73,(n54,(n56,n60))))),((n63,(n61,(n67,n68))),(n71,(n70,((n55,n72),(n58,n69)))))))))))))[%triangled = on ]))))))))))))))[% ] [% ] [%  setBetweenBits = triangled ];

END;


BEGIN NOTES;

	SU  T = 13 C = 22 N = color I = 12;
	SU  T = 14 C = 22 N = color I = 12;

	SU  T = 14 C = 26 N = color I = 12;
	SU  T = 16 C = 26 N = color I = 12;

	SU  T = 14 C = 28 N = color I = 12;
	SU  T = 16 C = 28 N = color I = 12;

	SU  T = 8 C = 34 N = color I = 12;

	SU  T = 12 C = 36 N = color I = 12;
	SU  T = 13 C = 36 N = color I = 12;
	SU  T = 14 C = 36 N = color I = 12;

	SU  T = 12 C = 37 N = color I = 12;
	SU  T = 14 C = 37 N = color I = 12;
	SU  T = 16 C = 37 N = color I = 12;

	SU  T = 14 C = 42 N = color I = 12;

	SU  T = 14 C = 46 N = color I = 12;

	SU  T = 15 C = 47 N = color I = 12;

	SU  T = 13 C = 59 N = color I = 12;
	SU  T = 14 C = 59 N = color I = 12;

	SU  T = 13 C = 63 N = color I = 12;
	SU  T = 14 C = 63 N = color I = 12;

	SU  T = 14 C = 71 N = color I = 12;

	SU  T = 14 C = 93 N = color I = 12;

	SU  T = 6 C = 95 N = color I = 12;
	SU  T = 7 C = 95 N = color I = 12;
	SU  T = 8 C = 95 N = color I = 12;
	SU  T = 9 C = 95 N = color I = 12;
	SU  T = 10 C = 95 N = color I = 12;
	SU  T = 12 C = 95 N = color I = 12;
	SU  T = 13 C = 95 N = color I = 12;
	SU  T = 14 C = 95 N = color I = 12;
	SU  T = 16 C = 95 N = color I = 12;

	SU  T = 16 C = 116 N = color I = 12;

	SU  T = 14 C = 119 N = color I = 12;

	SU  T = 16 C = 135 N = color I = 12;

	SU  T = 1 C = 168 N = color I = 12;
	SU  T = 2 C = 168 N = color I = 12;
	SU  T = 3 C = 168 N = color I = 12;
	SU  T = 4 C = 168 N = color I = 12;
	SU  T = 5 C = 168 N = color I = 12;
	SU  T = 7 C = 168 N = color I = 12;
	SU  T = 8 C = 168 N = color I = 12;
	SU  T = 9 C = 168 N = color I = 12;
	SU  T = 10 C = 168 N = color I = 12;
	SU  T = 11 C = 168 N = color I = 12;
	SU  T = 12 C = 168 N = color I = 12;
	SU  T = 13 C = 168 N = color I = 12;
	SU  T = 14 C = 168 N = color I = 12;
	SU  T = 15 C = 168 N = color I = 12;
	SU  T = 16 C = 168 N = color I = 12;
	SU  T = 17 C = 168 N = color I = 12;
	SU  T = 21 C = 168 N = color I = 12;
	SU  T = 22 C = 168 N = color I = 12;
	SU  T = 23 C = 168 N = color I = 12;
	SU  T = 25 C = 168 N = color I = 12;
	SU  T = 27 C = 168 N = color I = 12;
	SU  T = 30 C = 168 N = color I = 12;
	SU  T = 44 C = 168 N = color I = 12;

	SU  T = 5 C = 169 N = color I = 12;
	SU  T = 8 C = 169 N = color I = 12;
	SU  T = 11 C = 169 N = color I = 12;
	SU  T = 12 C = 169 N = color I = 12;
	SU  T = 13 C = 169 N = color I = 12;
	SU  T = 14 C = 169 N = color I = 12;

	SU  T = 14 C = 172 N = color I = 12;

	SU  T = 14 C = 173 N = color I = 12;

	SU  T = 14 C = 174 N = color I = 12;

	SU  T = 14 C = 196 N = color I = 12;

	SU  T = 14 C = 197 N = color I = 12;

END;

BEGIN TREES;
	Title 'Trees from "Brevifemoralis.TNT.consensus.tre"';
	ID 0166acfda2a73;
	LINK Taxa = Taxa;
	TRANSLATE
[0] 		1 Petrolacosaurus,
[1] 		2 Claudiosaurus,
[2] 		3 Thadeosaurus,
[3] 		4 Hovasaurus,
[4] 		5 Wumengosaurus,
[5] 		6 Nanchangosaurus,
[6] 		7 Eohupehsuchus,
[7] 		8 Hupehsuchus,
[8] 		9 Parahupehsuchus,
[9] 		10 Eretmorhipis,
[10] 		11 Sclerocormus,
[11] 		12 Cartorhynchus,
[12] 		13 Chaohusaurus_geishanensis,
[13] 		14 Chaohusaurus_chaoxianensis,
[14] 		15 Chaohusaurus_brevifemoralis,
[15] 		16 Chaohusaurus_zhangjiawanensis,
[16] 		17 Utatsusaurus,
[17] 		18 Grippia,
[18] 		19 Gulosaurus,
[19] 		20 Parvinatator,
[20] 		21 Mixosaurus_panxianensis,
[21] 		22 Mixosaurus_cornalianus,
[22] 		23 Mixosaurus_kuhnschnyderi,
[23] 		24 Phalarodon_atavus,
[24] 		25 Phalarodon_fraasi,
[25] 		26 Phalarodon_callawayi,
[26] 		27 Cymbospondylus_piscosus,
[27] 		28 Cymbospondylus_buchseri,
[28] 		29 Cymbospondylus_nichollsi,
[29] 		30 Xinminosaurus,
[30] 		31 Thalattoarchon,
[31] 		32 Besanosaurus,
[32] 		33 Guizhouichthyosaurus,
[33] 		34 Callawayia_wolonggangensis,
[34] 		35 Guanlingsaurus,
[35] 		36 Shastasaurus,
[36] 		37 Shonisaurus_popularis,
[37] 		38 Shonisaurus_sikanniensis,
[38] 		39 Californosaurus,
[39] 		40 Toretocnemus,
[40] 		41 Qianichthyosaurus_zhoui,
[41] 		42 Qianichthyosaurus_xingyiensis,
[42] 		43 Callawayia_neoscapularis,
[43] 		44 Hudsonelpidia,
[44] 		45 Macgowania,
[45] 		46 Suevoleviathan,
[46] 		47 Temnodontosaurus,
[47] 		48 Leptonectes_tenuirostris,
[48] 		49 Leptonectes_moorei,
[49] 		50 Leptonectes_solei,
[50] 		51 Excalibosaurus,
[51] 		52 Eurhinosaurus,
[52] 		53 Ichthyosaurus,
[53] 		54 Stenopterygius,
[54] 		55 Aegirosaurus,
[55] 		56 Acamptonectes,
[56] 		57 Maiaspondylus,
[57] 		58 Arthropterygius,
[58] 		59 Athabascasaurus,
[59] 		60 Sveltonectes,
[60] 		61 Brachypterygius,
[61] 		62 Caypullisaurus,
[62] 		63 Malawania,
[63] 		64 Mollesaurus,
[64] 		65 Leninia,
[65] 		66 Chacaicosaurus,
[66] 		67 Hauffiopteryx,
[67] 		68 Platypterygius_australis,
[68] 		69 Platypterygius_americanus,
[69] 		70 Cryopterygius,
[70] 		71 Ophthalmosaurus_icenicus,
[71] 		72 Ophthalmosaurus_natans,
[72] 		73 Palvennia,
[73] 		74 Sisteronia;
	TREE tagged_tree = (1,(2,3,4,(5,((6,(7,(8,(9,10)[%consensusFrequency = 100 ])[%consensusFrequency = 100 ])[%consensusFrequency = 95 ])[%consensusFrequency = 95 ])[%consensusFrequency = 96 ])[%consensusFrequency = 96 ])[%consensusFrequency = 100 ])[%consensusFrequency = 100 ] [% ] [%  setBetweenDouble = consensusFrequency ];
	TREE tnt_1 = (1,(2,3,4,(5,((6,(7,(8,(9,10)))),((11,12),((13,16,(14,15)),((20,(17,(18,19))),((27,28,29,30,31),((22,(21,23),(24,(25,26))),((32,(33,34,(36,(35,(37,38))))),(39,(43,((40,(41,42)),(45,(44,(63,((47,(51,52)),(46,((48,49,50,(66,67)),(53,(54,(55,56,57,58,59,60,61,62,64,65,68,69,70,71,72,73,74))))))))))))))))))))))[% ] [% ] [%  setBetweenBits = selected ];

END;


Begin MESQUITE;
		MESQUITESCRIPTVERSION 2;
		TITLE AUTO;
		tell ProjectCoordinator;
		timeSaved 1540507850419;
		getEmployee #mesquite.minimal.ManageTaxa.ManageTaxa;
		tell It;
			setID 0 7121830078017352332;
		endTell;
		getEmployee #mesquite.charMatrices.ManageCharacters.ManageCharacters;
		tell It;
			setID 0 2516980770027965603;
			tell It;
				setDefaultOrder  0 1 2 3 4 5 232 6 7 8 9 10 11 12 250 13 14 15 233 17 18 19 236 20 21 22 23 24 235 25 26 27 28 29 30 31 32 33 34 234 35 36 37 38 39 40 41 42 43 44 45 48 49 231 50 230 255 237 251 16 60 46 47 51 52 53 54 55 57 58 121 122 123 124 280 281 125 126 127 128 129 130 131 132 133 134 137 138 139 140 141 142 143 144 145 146 147 148 149 150 151 152 153 154 155 156 266 157 158 159 160 270 161 162 163 241 238 239 240 269 271 253 165 166 167 168 169 275 243 170 171 276 237 172 173 174 175 176 235 242 249 265 273 274 177 178 244 179 180 182 183 184 181 185 186 187 188 189 190 191 192 193 194 195 196 197 198 200 201 202 203 204 272 277 205 206 278 279 207 208 209 210 211 212 213 214 215 216 218 219 220 221 222 223 224 225 226 245 246 254 258 283 284 285 286 287 288 290 217 250 251 255 256 292 293 294 295 297;
				attachments ;
			endTell;
			mqVersion 350;
			checksumv 0 3 1737758995 null  getNumChars 218 numChars 218 getNumTaxa 74 numTaxa 74   short true   bits 2305843009213693967   states 15   sumSquaresStatesOnly 30695.0 sumSquares -1.6602069666338596E20 longCompressibleToShort false usingShortMatrix true   NumFiles 1 NumMatrices 1;
			mqVersion;
		endTell;
		getWindow;
		tell It;
			suppress;
			setResourcesState false false 147;
			setPopoutState 400;
			setExplanationSize 0;
			setAnnotationSize 0;
			setFontIncAnnot 0;
			setFontIncExp 0;
			setSize 2556 961;
			setLocation -8 0;
			setFont SanSerif;
			setFontSize 10;
			getToolPalette;
			tell It;
			endTell;
			desuppress;
		endTell;
		getEmployee  #mesquite.minimal.ManageTaxa.ManageTaxa;
		tell It;
			showTaxa #7121830078017352332 #mesquite.lists.TaxonList.TaxonList;
			tell It;
				setTaxa #7121830078017352332;
				getWindow;
				tell It;
					useTargetValue off;
					setTargetValue ;
					newAssistant  #mesquite.lists.TaxonListCurrPartition.TaxonListCurrPartition;
					newAssistant  #mesquite.lists.DefaultTaxaOrder.DefaultTaxaOrder;
					setExplanationSize 30;
					setAnnotationSize 20;
					setFontIncAnnot 0;
					setFontIncExp 0;
					setSize 2409 889;
					setLocation -8 0;
					setFont SanSerif;
					setFontSize 18;
					getToolPalette;
					tell It;
						setTool mesquite.lists.TaxonList.TaxonListWindow.ibeam;
					endTell;
				endTell;
				showWindow;
				getEmployee #mesquite.lists.ColorTaxon.ColorTaxon;
				tell It;
					setColor Magenta;
					removeColor off;
				endTell;
				getEmployee #mesquite.lists.TaxonListAnnotPanel.TaxonListAnnotPanel;
				tell It;
					togglePanel off;
				endTell;
			endTell;
		endTell;
		getEmployee  #mesquite.trees.BasicTreeWindowCoord.BasicTreeWindowCoord;
		tell It;
			makeTreeWindow #7121830078017352332  #mesquite.trees.BasicTreeWindowMaker.BasicTreeWindowMaker;
			tell It;
				suppressEPCResponse;
				setTreeSource  #mesquite.trees.StoredTrees.StoredTrees;
				tell It;
					setTreeBlock 1;
					setTreeBlockID 0166ac52b47e1;
					toggleUseWeights off;
				endTell;
				setAssignedID 999.1540489397696.598336099646926628;
				getTreeWindow;
				tell It;
					setExplanationSize 30;
					setAnnotationSize 20;
					setFontIncAnnot 0;
					setFontIncExp 0;
					setSize 2409 889;
					setLocation -8 0;
					setFont SanSerif;
					setFontSize 10;
					getToolPalette;
					tell It;
						setTool mesquite.trees.BasicTreeWindowMaker.BasicTreeWindow.collapse;
					endTell;
					getTreeDrawCoordinator #mesquite.trees.BasicTreeDrawCoordinator.BasicTreeDrawCoordinator;
				tell It;
					suppress;
					setTreeDrawer  #mesquite.trees.SquareLineTree.SquareLineTree;
					tell It;
						setNodeLocs #mesquite.trees.NodeLocsStandard.NodeLocsStandard;
						tell It;
							branchLengthsToggle off;
							toggleScale on;
							toggleBroadScale off;
							toggleCenter on;
							toggleEven on;
							setFixedTaxonDistance 0;
						endTell;
						setEdgeWidth 4;
						showEdgeLines on;
						orientUp;
					endTell;
					setBackground White;
					setBranchColor Black;
					showNodeNumbers off;
					showBranchColors on;
					labelBranchLengths off;
					centerBrLenLabels on;
					showBrLensUnspecified on;
					showBrLenLabelsOnTerminals on;
					setBrLenLabelColor 0 0 255;
					setNumBrLenDecimals 6;
					desuppress;
					getEmployee #mesquite.trees.BasicDrawTaxonNames.BasicDrawTaxonNames;
					tell It;
						setFontSize 18;
						setColor Black;
						toggleColorPartition off;
						toggleColorAssigned on;
						toggleShadePartition off;
						toggleShowFootnotes on;
						toggleNodeLabels on;
						toggleCenterNodeNames off;
						toggleShowNames on;
						namesAngle ?;
					endTell;
				endTell;
					setTreeNumber 1;
					setDrawingSizeMode 0;
					toggleLegendFloat on;
					scale 0;
					toggleTextOnTree off;
					togglePrintName on;
					showWindow;
				endTell;
				desuppressEPCResponse;
				getEmployee #mesquite.trees.ColorBranches.ColorBranches;
				tell It;
					setColor Red;
					removeColor off;
				endTell;
				getEmployee #mesquite.ornamental.BranchNotes.BranchNotes;
				tell It;
					setAlwaysOn off;
				endTell;
				getEmployee #mesquite.ornamental.ColorTreeByPartition.ColorTreeByPartition;
				tell It;
					colorByPartition off;
				endTell;
				getEmployee #mesquite.ornamental.DrawTreeAssocDoubles.DrawTreeAssocDoubles;
				tell It;
					setOn on;
					toggleShow consensusFrequency;
					toggleShow posteriorProbability;
					toggleShow bootstrapFrequency;
					toggleShow consensusFrequency;
					toggleShow posteriorProbability;
					toggleShow bootstrapFrequency;
					setDigits 4;
					setThreshold ?;
					writeAsPercentage off;
					toggleCentred off;
					toggleHorizontal on;
					toggleWhiteEdges on;
					toggleShowOnTerminals on;
					setFontSize 10;
					setOffset 0  0;
				endTell;
				getEmployee #mesquite.ornamental.DrawTreeAssocStrings.DrawTreeAssocStrings;
				tell It;
					setOn on;
					toggleCentred on;
					toggleHorizontal on;
					setFontSize 10;
					setOffset 0  0;
					toggleShowOnTerminals on;
				endTell;
				getEmployee #mesquite.trees.TreeInfoValues.TreeInfoValues;
				tell It;
					panelOpen false;
				endTell;
			endTell;
			makeTreeWindow #7121830078017352332  #mesquite.trees.BasicTreeWindowMaker.BasicTreeWindowMaker;
			tell It;
				suppressEPCResponse;
				setTreeSource  #mesquite.trees.StoredTrees.StoredTrees;
				tell It;
					setTreeBlock 2;
					setTreeBlockID 0166acfda2a73;
					toggleUseWeights off;
				endTell;
				setAssignedID 1033.1540500610791.148144517997431014;
				getTreeWindow;
				tell It;
					setExplanationSize 30;
					setAnnotationSize 20;
					setFontIncAnnot 0;
					setFontIncExp 0;
					setSize 2409 889;
					setLocation -8 0;
					setFont SanSerif;
					setFontSize 10;
					getToolPalette;
					tell It;
						setTool mesquite.trees.BasicTreeWindowMaker.BasicTreeWindow.ladderize;
					endTell;
					setActive;
					getTreeDrawCoordinator #mesquite.trees.BasicTreeDrawCoordinator.BasicTreeDrawCoordinator;
				tell It;
					suppress;
					setTreeDrawer  #mesquite.trees.SquareLineTree.SquareLineTree;
					tell It;
						setNodeLocs #mesquite.trees.NodeLocsStandard.NodeLocsStandard;
						tell It;
							branchLengthsToggle off;
							toggleScale on;
							toggleBroadScale off;
							toggleCenter on;
							toggleEven on;
							setFixedTaxonDistance 0;
						endTell;
						setEdgeWidth 4;
						showEdgeLines on;
						orientUp;
					endTell;
					setBackground White;
					setBranchColor Black;
					showNodeNumbers off;
					showBranchColors on;
					labelBranchLengths off;
					centerBrLenLabels on;
					showBrLensUnspecified on;
					showBrLenLabelsOnTerminals on;
					setBrLenLabelColor 0 0 255;
					setNumBrLenDecimals 6;
					desuppress;
					getEmployee #mesquite.trees.BasicDrawTaxonNames.BasicDrawTaxonNames;
					tell It;
						setColor Black;
						toggleColorPartition off;
						toggleColorAssigned on;
						toggleShadePartition off;
						toggleShowFootnotes on;
						toggleNodeLabels on;
						toggleCenterNodeNames off;
						toggleShowNames on;
						namesAngle ?;
					endTell;
				endTell;
					setTreeNumber 2;
					setDrawingSizeMode 0;
					toggleLegendFloat on;
					scale 0;
					toggleTextOnTree off;
					togglePrintName on;
					showWindow;
				endTell;
				desuppressEPCResponse;
				getEmployee #mesquite.trees.ColorBranches.ColorBranches;
				tell It;
					setColor Red;
					removeColor off;
				endTell;
				getEmployee #mesquite.ornamental.BranchNotes.BranchNotes;
				tell It;
					setAlwaysOn off;
				endTell;
				getEmployee #mesquite.ornamental.ColorTreeByPartition.ColorTreeByPartition;
				tell It;
					colorByPartition off;
				endTell;
				getEmployee #mesquite.ornamental.DrawTreeAssocDoubles.DrawTreeAssocDoubles;
				tell It;
					setOn on;
					toggleShow consensusFrequency;
					toggleShow consensusFrequency;
					toggleShow posteriorProbability;
					toggleShow bootstrapFrequency;
					setDigits 4;
					setThreshold 0.5;
					writeAsPercentage on;
					toggleCentred off;
					toggleHorizontal on;
					toggleWhiteEdges on;
					toggleShowOnTerminals on;
					setFontSize 10;
					setOffset 0  0;
				endTell;
				getEmployee #mesquite.ornamental.DrawTreeAssocStrings.DrawTreeAssocStrings;
				tell It;
					setOn on;
					toggleCentred on;
					toggleHorizontal on;
					setFontSize 10;
					setOffset 0  0;
					toggleShowOnTerminals on;
				endTell;
				getEmployee #mesquite.trees.TreeInfoValues.TreeInfoValues;
				tell It;
					panelOpen false;
				endTell;
			endTell;
		endTell;
		getEmployee  #mesquite.charMatrices.BasicDataWindowCoord.BasicDataWindowCoord;
		tell It;
			showDataWindow #2516980770027965603 #mesquite.charMatrices.BasicDataWindowMaker.BasicDataWindowMaker;
			tell It;
				getWindow;
				tell It;
					getTable;
					tell It;
						rowNamesWidth 280;
					endTell;
					setExplanationSize 30;
					setAnnotationSize 20;
					setFontIncAnnot 0;
					setFontIncExp 0;
					setSize 2409 889;
					setLocation -8 0;
					setFont SanSerif;
					setFontSize 18;
					getToolPalette;
					tell It;
						setTool mesquite.charMatrices.BasicDataWindowMaker.BasicDataWindow.ibeam;
					endTell;
					setTool mesquite.charMatrices.BasicDataWindowMaker.BasicDataWindow.ibeam;
					colorCells  #mesquite.charMatrices.ColorCells.ColorCells;
				tell It;
					setColor Red;
					removeColor off;
				endTell;
					colorRowNames  #mesquite.charMatrices.TaxonGroupColor.TaxonGroupColor;
					colorColumnNames  #mesquite.charMatrices.CharGroupColor.CharGroupColor;
					colorText  #mesquite.charMatrices.NoColor.NoColor;
					setBackground White;
					toggleShowNames off;
					toggleShowTaxonNames on;
					toggleTight off;
					toggleThinRows off;
					toggleShowChanges on;
					toggleSeparateLines off;
					toggleShowStates on;
					toggleAutoWCharNames on;
					toggleAutoTaxonNames off;
					toggleShowDefaultCharNames off;
					toggleConstrainCW on;
					toggleBirdsEye off;
					toggleShowPaleGrid off;
					toggleShowPaleCellColors off;
					toggleShowPaleExcluded off;
					togglePaleInapplicable on;
					toggleShowBoldCellText off;
					toggleAllowAutosize on;
					toggleColorsPanel off;
					toggleDiagonal on;
					setDiagonalHeight 258;
					toggleLinkedScrolling on;
					toggleScrollLinkedTables off;
				endTell;
				showWindow;
				getWindow;
				tell It;
					forceAutosize;
				endTell;
				getEmployee #mesquite.charMatrices.AlterData.AlterData;
				tell It;
					toggleBySubmenus off;
				endTell;
				getEmployee #mesquite.charMatrices.ColorByState.ColorByState;
				tell It;
					setStateLimit 9;
					toggleUniformMaximum on;
				endTell;
				getEmployee #mesquite.categ.StateNamesEditor.StateNamesEditor;
				tell It;
					makeWindow;
					tell It;
						getTable;
						tell It;
							rowNamesWidth 585;
						endTell;
						setExplanationSize 30;
						setAnnotationSize 20;
						setFontIncAnnot 0;
						setFontIncExp 0;
						setSize 2409 889;
						setLocation -8 0;
						setFont SanSerif;
						setFontSize 18;
						getToolPalette;
						tell It;
							setTool mesquite.categ.StateNamesEditor.StateNamesWindow.ibeam;
						endTell;
						rowsAreCharacters on;
						toggleConstrainChar on;
						toggleConstrainCharNum 3;
						togglePanel off;
						toggleSummaryPanel off;
					endTell;
					showWindow;
				endTell;
				getEmployee #mesquite.categ.StateNamesStrip.StateNamesStrip;
				tell It;
					showStrip on;
				endTell;
				getEmployee #mesquite.charMatrices.AnnotPanel.AnnotPanel;
				tell It;
					togglePanel off;
				endTell;
				getEmployee #mesquite.charMatrices.CharReferenceStrip.CharReferenceStrip;
				tell It;
					showStrip off;
				endTell;
				getEmployee #mesquite.charMatrices.QuickKeySelector.QuickKeySelector;
				tell It;
					autotabOff;
				endTell;
				getEmployee #mesquite.charMatrices.SelSummaryStrip.SelSummaryStrip;
				tell It;
					showStrip off;
				endTell;
				getEmployee #mesquite.categ.SmallStateNamesEditor.SmallStateNamesEditor;
				tell It;
					panelOpen true;
				endTell;
			endTell;
		endTell;
		getEmployee  #mesquite.charMatrices.ManageCharacters.ManageCharacters;
		tell It;
			showCharacters #2516980770027965603 #mesquite.lists.CharacterList.CharacterList;
			tell It;
				setData 0;
				getWindow;
				tell It;
					useTargetValue off;
					setTargetValue ;
					newAssistant  #mesquite.lists.DefaultCharOrder.DefaultCharOrder;
					newAssistant  #mesquite.lists.CharListInclusion.CharListInclusion;
					newAssistant  #mesquite.lists.CharListPartition.CharListPartition;
					newAssistant  #mesquite.parsimony.CharListParsModels.CharListParsModels;
					newAssistant  #mesquite.lists.CharacterStats.CharacterStats;
				tell It;
					toggleSelectedOnly off;
				endTell;
					newAssistant  #mesquite.lists.CharListUniqueID.CharListUniqueID;
					getTable;
					tell It;
						columnWidth 0 141;
						columnWidth 3 103;
					endTell;
					setExplanationSize 30;
					setAnnotationSize 20;
					setFontIncAnnot 0;
					setFontIncExp 0;
					setSize 2409 889;
					setLocation -8 0;
					setFont SanSerif;
					setFontSize 18;
					getToolPalette;
					tell It;
						setTool mesquite.lists.CharacterList.CharacterListWindow.ibeam;
					endTell;
				endTell;
				showWindow;
				getEmployee #mesquite.lists.CharListAnnotPanel.CharListAnnotPanel;
				tell It;
					togglePanel off;
				endTell;
			endTell;
		endTell;
		endTell;
end;
